# Supplementary material for: Millets Can Have a Major Impact on Improving Iron Status, Hemoglobin Level, and in Reducing Iron Deficiency Anemia–A Systematic Review and Meta-Analysis
Source: Front Nutr. 2021 Oct 14;8:725529. doi: 10.3389/fnut.2021.725529 (PMC8551390; doi:10.3389/fnut.2021.725529)
Supplement: Supplementary file 1 [file Table_1.XLSX]

## Sheet: Study charecteristics
Author	Type of millet	Form used	Sample size	Age	Study design	Duration	Parameters studied
Singh et al., 2020	Finger millet	Designer millet meal	60	> 30 yrs	Feeding designer diet for 12 weeks	12 weeks	Haemoglobin
Durairaj et al., 2018	Mixed millet	Health mix	30	< 5 yrs	Feeding intervention	6 months	Haemoglobin, height and weight
Karkada et al., 2018	Finger millet	Porridge	30	13 to 14 yrs	Quasi-experimental design using two-stage cluster sampling method	45 days	Haemoglobin
Singh and Goyal, 2010	Pearl millet	Ladoo (sweet)	10	17 to 19 yrs	Feeding intervention	45 days	Haemoglobin
Moharana, 2020	Pearl millet	Ladoo (sweet)	60	17 to 19 yrs	Quasi-experimental pretest-post test design	28 days	Pre test- post test haemoglobin
Singh et al., 2014	Pearl millet	Ladoo (sweet)	10	16 to 19 yrs	Randomised clinical trial	45 days	Haemoglobin
Waswa and Imungi, 2014	Finger millet	baked snack	28	13 to 20 yrs	Parallel group randomised control trial	8 weeks	Haemoglobin, anthropometry
Mamiro et al., 2004	Finger millet	Complementary food	133	6 to 12 months	Double blinded randomised controlled trial	6 months	Haemoglobin
Rajendra Prasad et al., 2015	Sorghum	Upma/Kchidi, roti	78	9 to 12 yrs	Feeding intervention	8 months	Haemoglobin, serum ferritin, anthropometry
Anandhi, 2014	Finger millet	Porridge	30	15 to 45 yrs	Pretest-post test design	30 days	Haemoglbin
Finkelstein et al., 2013	Pearl millet	Bhakri (flat bread)	105	12 to 16 yrs	Double blinded randomised efficacy trial	6 months	Haemoglobin, serum ferritin
Scott et al., 2018	Pearl millet	Bhakri (flat bread), Shev (snack)	88	12 to 16 yrs	Double blinded randomised intervention	6 months	Haemoglobin, serum ferritin, transferin, body iron
Cercamondi et al., 2013	Pearl millet	Beninese millet paste with vegetable sauce	20	17 to 35 yrs	Randomised cross over study by feeding millet based meal and studied the bioavaialbility using isoptope method.	5 days	Iron absorption
Kodkany et al., 2013	Pearl millet	sweetened porridge, savoruy porridge (upma), flat breads (roti)	21	22 to 35 months	Double blinded randomised intervention by feeding millet based meal and studied the bioavaialbility using isoptope method.	2 days	Grain iron, Iron absorption
Alaunyte et al., 2014	Teff	Bread	84	18 to 45 yrs	Randomised intervention	6 weeks	Serum ferritin and transferrin
Devdas et al., 1982	Finger millet	Meal	25		Randomised Feeding intervention	10 months	Haemoglobin level
Devdas et al., 1983	Finger millet	Meal	25		Randomised Feeding intervention	18 months	Haemoglobin level
Devdas et al., 1984a	Finger millet	Meal	25	0-4 yrs	Randomised Feeding intervention	4 yrs	Haemoglobin level
Devdas et al., 1984b	Finger millet	Meal	25	2 1/2 to 7 1/2	Randomised Feeding intervention	4.5 yrs	Haemoglobin level
Devdas et al., 1984c	Finger millet	Meal	25	6 to 7 1/2	Randomised Feeding intervention	1.5 yrs	Haemoglobin level
Devdas et al., 1984d	Finger millet	Meal	25	3 1/2 to 6 1/2	Randomised Feeding intervention	3 yrs	Haemoglobin level
